# Supplementary material for: Mycobiota of Mexican Maize Landraces with Auxin-Producing Yeasts That Improve Plant Growth and Root Development
Source: Plants (Basel). 2023 Mar 15;12(6):1328. doi: 10.3390/plants12061328 (PMC10058334; doi:10.3390/plants12061328)
Supplement: Supplementary file 1 [file plants-12-01328-s001.zip]

Archive with 1 entries (1 files):
- plants-2238055-supplementary.pdf
